# Supplementary material for: Wearable Sensors in Sports for Persons with Disability: A Systematic Review
Source: Sensors (Basel). 2021 Mar 7;21(5):1858. doi: 10.3390/s21051858 (PMC7961424; doi:10.3390/s21051858)
Supplement: Supplementary file 1 [file sensors-21-01858-s001.zip]

Archive with 1 entries (1 files):
- sensors-1075539-supplementary.xlsx
