# Supplementary material for: Wearable Sensors in Sports for Persons with Disability: A Systematic Review
Source: Sensors (Basel). 2021 Mar 7;21(5):1858. doi: 10.3390/s21051858 (PMC7961424; doi:10.3390/s21051858)
Supplement: Supplementary file 1 [file sensors-21-01858-s001.zip › sensors-1075539-supplementary.xlsx]

## Sheet: Summary Table
Authors	Title	Doi/ISSN	Year	Journal/Conference	Sport	Sport-related movement	Disabillities	Setting	Sample Size	Groups of athletes	Athlete level	Aim/s	Intended benefit		Sensor type	Wearable sensor placement	Sampling frequency	Filter	Data transmission	Parameters	What are inertial sensors used for?	What is EMG used for?	What are other sensors used for?	Conclusions	Quality evaluation score
Barfield JP, Newsome L, et al.	A case report of shoulder fatigue imbalance in wheelchair rugby: implications to pain and injury	10.1038/scsandc.2016.2	2016	Spinal Cord Series and Cases	Wheelchair rugby	Wheelchair rugby gameplay	Spinal cord injury (cervical)	In-field	1 M	AWD: 1	Elite	To assess agonist-antagonist fatigue imbalance	To reduce pain and risk of injury		sEMG	anterior deltoid, pectoralis major, posterior deltoid	NA	4th order Butterworth low-pass 5 Hz	Wifi	EMG activity on the dominant side (maximal voluntary isometric contractions, training sessions, gameplay)	NA	To measure muscle activity and assess muscle fatigue	NA	Balanced muscle fatigue between agonist and antagonist is present during wheelchair rugby training. The absence of the typical push-recovery muscle imbalance observed during continuous pushing in intermittent wheelchair rugby activity could reduce the risk of shoulder pain and overuse injury.	0.95
Bergamini E, Morelli F, Marchetti F, Vannozzi G, Polidori L, Paradisi F, Traballesi M, Cappozzo A, Delussu AS	Wheelchair propulsion biomechanics in junior basketball players: a method for the evaluation of the efficacy of a specific training program	10.1155/2015/275965	2015	BioMed Research International	Wheelchair basketball	Wheelchair propulsion	Lower limb dysfunction	In-field	12 (10 M, 2 F)	experimental AWD: 6 control AWD: 6	Amateur	a) To identify biomechanical indicators for propulsion. b) To develop a training program.	To improve training in wheel chair propulsion		3D accelerometer	Wrists on both sides Wheelchair backrest	128 Hz	4th order Butterworth low-pass 12 Hz	NA	Push cycle duration Push cycle frequency Bilateral symetry of acceleration Progression force Cycle variance of parameters	Measurring accelerrations from which other features are computed.	NA	NA	a) The evaluated parameters correlate with performance. b) The EG performed better than the CG.	0.79
Borel B, Lacroix J, Daviet JC, Mandigout S	Intensity level and on-court role of wheelchair rugby players during competition	10.23736/S0022-4707.18.08214-2	2019	Journal of Sports Medicine and Physical Fitness	Wheelchair rugby	Wheelchair rugby gameplay	Lower limb dysfunction	In-field	52 (50 M, 2 F)	offensive AWD: 28 defensive AWD: 24	Elite	To assess intensity and energy expenditure	Obtaining activity profiles of players in different roles, in order to optimize training of different players.		3D accelerometer	Single wrist	NA	NA	NA	Energy expenditure Intensity level Physical activity time	Energy expenditure, intensity level, physical activity time	NA	NA	The study found significant differences in actitvity profiles depending on player role.	0.90
Cain SM, Ulrich DA, Perkins NC	Using measured bicycle kinematics to quantify increased skill as a rider learns to ride a bicycle	10.1115/DSCC2012-MOVIC2012-8541	2012	ASME 2012 5th Annual Dynamic Systems and Control Conference Joint with the JSME 2012 11th Motion and Vibration Conference, DSCC 2012-MOVIC 2012	Cycling	Bicyckle riding Balancing	Down syndrome Autism spectrum disorder Cerebral palsy ADHD	In-field	10 (gender NA)	NA	Amateur	a) To improve the understanding of how children learn to ride a bicyckle b) To assess the effectivenes of a tool supporting the learaning of riding a bicycle	Understand the process of learning to ride a bicykle, assess usefulness of a tool for learning		3D accelerometer 3D gyroscope	Bicycle frame Bicycle stem	NA	NA	NA	Average speed Standard deviation and cross-correlation between steer and roll angular velocity,	Measure Euler angles (roll, pitch, yaw) for bicycle frame. Steering rate Wheel rotation velocity	NA	NA	When one learns to ride a bike the correlation between steering angle and frame roll angle increases.	0.70
Childers WL, Prilutsky BI, Gregor RJ	Motor adaptation to prosthetic cycling in people with trans-tibial amputation	10.1016/j.jbiomech.2014.04.037	2014	Journal of Biomechanics	Cycling	Cycling	Amputation	Laboratory	18 (gender-matched groups)	AWD: 9 ABA: 9	Amateur	To examine motor adaptations in trans-tibialis amputee versus persons without amputation pedaling against a constant load and cadence	To identify motor adaptation due to prosthetic cycling		sEMG Pedal force Stereophotogrammetry	EMG: gluteus maximus, rectus femoris, biceps femoris, vastus medialis, gastrocnemius, soleus, tibialis anterior	EMG: 1000 Hz Pedal reaction forces: 300 Hz Stereophotogrammetry: 60 Hz	Pedal reaction forces: 4th order Butterworth low-pass 15 Hz EMG: 3 db at 20-500 Hz	NA	Pedal reaction forces, Pedal angle, Heart rate, Limb segment center of mass, Limb mass, Limb moment of inertia, Joint (knee, hip) moments, EMG during cycling	NA	To compare EMG onset, offset and timing between Amp and noAmp groups	To measure the torque about the crank spindle and during the cycle and hip/knee flexor and extensor moments	Gastrocnemius and rectus femoris showed a delayed peak activity in trans-tibial amputees during the crank cycle. A modification in motor control was observed, with gastrocnemius acting as one-joint knee flexor in combination with the rectus femoris to control the prosthetic socket and reduce stress on residuum tissues at residuum-socket interface.	0.95
Chow JW, Millikan TA, Carlton LG, Chae W, Morse MI	Effect of resistance load on biomechanical characteristics of racing wheelchair propulsion over a roller system	10.1016/S0021-9290(99)00211-0	2000	Journal of Biomechanics	Wheelchair racing	Wheelchair propulsion	Spinal cord injury (T5-L3)	Laboratory	15 M	AWD: 15	Elite	To analyze the effect of resistance load on kinematics and muscles activity	Instructional purpose and design of training programs		sEMG Video camera	EMG: flexor carpi, extensor carpi, biceps brachii, triceps brachii, antero-middle deltoid, postero-middle deltoid, pectoralis major, upper trapezius	EMG: 1000 Hz Video cameras: 60 Hz	EMG: recursive digital filter (Matlab Elliptic filter, band-pass 10-500 Hz)	NA	Average EMG values, EMG peak, Speed, Stroke time, Stroke frequency, Push time, Recovery time, Joint ROMs	NA	To examine how resistance load influenced the activity of the selected muscles	NA	Push and recovery times but not stroke time and frequency are affected by increases in resistance load. Decreases in vertical ROM of upper limb joints were observed with increasing load, suggesting a great influence of load on vertical motion. Overall EMG activity did not vary or decreased with heavier load, although physiological effort could increase due to the greater push time-recovery time r…	0.81
Chow JW, Millikan TA, Carlton LG, Morse MI, Chae WS	Biomechanical comparison of two racing wheelchair propulsion techniques	10.1097/00005768-200103000-00022	2001	Medicine and Sciences in Sports and Exercise	Wheelchair racing	Wheelchair propulsion	Spinal cord injury	Laboratory	15 (14 M, 1 F)	Conventional techinque AWD: 8 Para-backhand technique AWD: 7	Elite	To analyze the differences in movement characteristics and muscle functions during the execution of two different propulsion techniques (conventional and para-backhand)	To improve performance and reduce the risk of injury by selecting the most appropriate pushing technique for the athlete		sEMG Video cameras	EMG: flexor carpi radialis, extensor carpi radialis, biceps brachii, triceps brachii, antero-middle deltoid, postero-middle deltoid, pectoralis major, upper trapezius	EMG: 1000 Hz Video cameras: 60 Hz	EMG: recursive digital elliptic filter band-pass 10-500 Hz + moving average of 30 ms	NA	ROM, angular displacement and velocity of the supra-sternal notch, midpoint between two hips, left shoulder, elbow, and wrist EMG activity Duration of push, ascending recovery, descending recovery and recovery phases Contact, release and push angles Average angular speed during the push phase	NA	Average normalised EMG for the different stroke phases and whole cycle	Video cameras: ROM, angular displacement and velocity of the supra-sternal notch, midpoint between two hips, left shoulder, elbow, and wrist, duration of push, duration of push, ascending recovery, descending recovery and recovery phases; contact, release and push angles, average angular speed during the push phase	No difference in stroke speed and time between the two propulsive techniques. However, greater push time and angle in para-backhand propulsion technique suggest lower power required during the push phase than conventional technique, thereby making it more suitable for endurance athletes who don't need explosive pushing strokes.	0.95
de Oliveira Borges MV, de Sousa EC, Pereira Rego JT, Vitor Medeiros RM, Spina MA, Araújo Tinoco Cabral BG, Silva Dantas PM	Electromyographic analysis of bench press in paralympic athletes	NA	2014	Medicina Sportiva (Journal of Romanian Sports Medicine Society)	Paralimpic weightlifting	Bench press	NA	In-field	6 M	AWD: 6	Elite	To analyze the percentage of muscle activation at different intensities in bench press execution	To provide scientific support required for plans and programs for sports training		sEMG	serratus anterior, pectoralis major, biceps brachii, triceps brachii, anterior deltoid	400 Hz	band-pass 20-500 Hz	NA	Level of EMG activation	NA	Percentage of muscle activation	NA	Greater load intensities are associated with greater percentage of activation in shoulder and arm muscles. Training with heavier load is suggested to maximize muscle activation in paralympic weightlifters.	0.68
Faupin A, Gorce P, Watelain E, Meyer C, Thevenon A	A biomechanical analysis of handcycling: a case study	10.1123/jab.26.2.240	2010	Journal of Applied Biomechanics	Handcycling	Handcycling	No	Laboratory	1 (gender NA)	ABA: 1	Inexperienced	To understand and improve handcycling technique from a biomechanical point of view both for everyday life and sports applications	To improve the quality of life for wheelchair users in general, and to optimize performance and especially in the ergonomic optimization of the position of the user on his or her handcycle		sEMG Dynamometric handgrip Stereophotogrammetry	EMG: biceps brachii, triceps brachii, pectoralis major, upper trapezius, anterior deltoid, posterior deltoid	EMG: 1200 Hz Dynamometric handgrip: 1200 Hz Stereophotogrammetry: 60 Hz	Kinematic data: 4th order Butterworth low-pass 6 Hz Kinetic data: 4th order Butterworth low-pass 10 Hz	NA	Angular displacement, min/max angles and ROM of shoulder, elbow and wrist Force applied to the handgrip level of EMG activation	NA	Percentage of muscle activation	Stereophotogrammetry: angular displacement, min/max angles and ROM of shoulder, elbow and wrist Dynamometric handgrip: force applied to the handgrip	Limitation of the results as case-study. Observation of the handgrip orientation allows the Identification of a pull phase (0°-180°) and a push phase (180°-360°). Arm flexor (biceps brachii) is mainly activated in the pull phase, whereas arm extensor (triceps brachii) is activated during the push phase, with weak concomitant activity of the muscles. Parameters related to handbike configuration (c…	0.75
Fulton SK, Pyne DB, Burkett B	Optimizing kick rate and amplitude for Paralympic swimmers via net force measures	10.1080/02640414.2010.536247	2011	Journal of Sports Sciences	Swimming	Freestyle swimming	Celebral Palsy Leg amputation Arm amputation Visual impairment	In-field	12 (9 M, 3 F)	AWD: 12	Elite	To optimize the swimming speed with regards to kick rate and amplitude.	Optimizing the swimming speed with regards to kick rate and amplitude.		3D accelerometer 1D gyroscope Dynamometer	Calf	Inertial sensors: 100 Hz Dynamometer: 500 Hz	NA	Data stored on unit, transfered though USB	Net active force, Kick rate and kick amplitude.	Measuring kick rate (kicks/s)	NA	Forceplate: Dragforce in water Camera system: Speed	Kick frequency and amplitude affect net force on swimmer.	0.95
Fulton SK, Pyne DB, Burkett B	Quantifying freestyle kick-count and kick-rate patterns in Paralympic swimming	10.1080/02640410903062936	2009	Journal of Sports Sciences	Swimming	Freestyle swimming Kicking only swimming	Cerebral Palsy Leg amputation Arm amputation Short statue	In-field	14 (8 M, 6 F)	AWD: 14	Elite	To quantify kick count and rate while swimming.	To understand the relation between kick rate and swimming speed		3D accelerometer 1D gyroscope	Shank (dominant leg)	100 Hz	NA	Data stored on unit, transfered though USB	Number of kicks per minute, time of completion of 25m swim.	Kick count, kick rate, Kick pattern (which would then be standardized)	NA	NA	Kick frequency is evaluated for 2 swimming styles and 5 groups of athlets with different disblities. A higher kick rate seems to improve performance.	0.95
Fulton SK, Pyne DB, Burkett B	Validity and reliability of kick count and rate in freestyle using inertial sensor technology	10.1080/02640410902998247	2009	Journal of Sports Sciences	Swimming	Freestyle swimming	Cerebral Palsy Leg amputation Arm amputation	In-field	12 (8 M, 4 F)	AWD: 12	Elite	To validate wearable technology use in kick counting and rating while swimming.	Examine the reliabillity of innertial sensor based kick-counting		3D accelerometer 1D gyroscope	Posterior thigh or shank of both legs (when available)	100 Hz	Butterworth low-pass 4 Hz	Data stored on unit, transfered though USB	Angular velocity of thigh and shank	Tracking leg movement	NA	Camera: Tracking leg movement for validation	The used sensors in provide a sufficient validity and reliability to quantify kick count in swimming.	1.00
Haydon DS, Pinder RA, Grimshaw PN, Robertson WSP	Wheelchair rugby chair configurations: an individual, robust design approach	10.1080/14763141.2019.1649451	2019	Sports Biomechanics	Wheelchair rugby	Wheelchair propulsion, agility and skill	Impaired muscle power Limb deficiencies	In-field	6 M	AWD: 6	Elite	To optimize wheelchair set-up configuration at individual level using factorial design	To provide individualized wheelchair set-up based on factorial design		IMU Laser timing system video cameras	Wheelchair footplate Wheelchair wheels near to the axle	IMU: 500 Hz; Video camera: 120 Hz	IMU: 5th order Butterworth low-pass 20 Hz	NA	Wheelchair seat height/depth/angle and tyre pressure Sprint time Intra-stroke linear acceleration Hand contact and release angles Average and peak rotational velocity Average rotational acceleration	Intra-stroke linear acceleration Average and peak rotational velocity Average rotational acceleration	NA	Laser timing system: sprint time Video cameras: contact and release angles		0.90
Haydon DS, Pinder RA, Grimshaw PN, Robertson WSP	Overground propulsion kinematics and acceleration in elite wheelchair rugby	10.1123/ijspp.2016-0802	2017	International Journal of Sports Physiology and Performance	Wheelchair rugby	Wheelchair propulsion	Upper/lower limb dysfunction	In-field	25 (gender NA)	High-point score AWD: 7 Mid-point score AWD: 9 Low-point score AWD: 9	Elite	To assess the effect of activity limitation on key kinematic variables	To provide greater understanding of propulsion approaches to maximise wheelchair set-up and training design		3D accelerometer Laser timing system Video cameras	Wheelchair footplate	3D accelerometer: 100 Hz; Video camera: 100 Hz	3D accelerometer: 2nd order Butterworth low-pass 10 Hz	NA	Sprint time Peak acceleration Hand contact and release angles Stroke angle Stroke time and distance Recovery and cycle time	Peak linear acceleration	NA	Laser timing system: sprint time Video cameras: hand contact and release angle, stroke angle, stroke time and distance, recovery and cycle time	Wheelchair propulsion parameters are measured with IMU:s. There are differnces in propusion technique between athletes of different classification.	0.91
Haydon DS, Pinder RA, Grimshaw PN, Robertson WSP	Test design and individual analysis in wheelchair rugby	10.1016/j.jsams.2018.04.001	2018	Journal of Science and Medicine in Sport	Wheelchair rugby	Wheelchair propulsion Wheelchair "give-and-go" pass, turn and propulsion	Spinal cord injury Limb deficiences	In-field	25 (gender NA)	High-point score AWD: 7 Mid-point score AWD: 9 Low-point score AWD: 9	Elite	To explore the impact of small changes to test design using group and individual analysis approaches	To enhance test design to promote tests that are higly specific to the goal and focessed on skill outcomes		3D accelerometer Laser timing system Video cameras	Wheelchair footplate	3D accelerometer: 100 Hz; Video camera: 100 Hz	3D accelerometer: 2nd order Butterworth low-pass 20 Hz	NA	Sprint time Peak acceleration Hand contact and release angles Stroke angle	Peak linear acceleration	NA	Laser timing system: sprint time; video cameras: contact and release angles, stroke angle	Two performance tests for wheelchair propulsion were evaluated. One where subject start standing still in "right" direction and one where they have to turn first. The outputs of the tests are different.	0.86
Laschowski B, Mehrabi N, McPhee J	Inverse dynamics modelling of paralympic wheelchair curling	10.1123/jab.2016-0143	2017	Journal of Applied Biomechanics	Wheelchair curling	Wheelchair curling "draw shot" delivery	Spinal cord injury (cervical)	NA	1 M	AWD: 1	Elite	To develop subject-specific multibody biomechanical model and to quantify kinematics and dynamics during wheelchair curling "draw shot" delivery	To determine physical demands of Paralympic sport		IMU Video cameras Digital goniometer	IMU: head, torso, upper arms, forearms, hands, thighs, shanks, feet Digital goniometer: hip, shoulder, elbow, wrist	IMU: 120 Hz; Video cameras: 29 Hz Digital goniometer: NA	IMU: Smoothing splines	NA	Moment, angular displacement and velocity of shoulder, elbow, wrist and hip	Angular displacement and velocity of shoulder, elbow, wrist and hip	NA	Video cameras: movement of the curling stone Digital goniometer: ROM of hip, shoulder, elbow and wrist	A model of the dynamics in the delivery in wheelchair curling is developed. The inputs are the hip, shoulder, elbow and wrist angles. It was found that the hip and shoulder rotations had the highest biomechaical demands.	0.85
Mason BS, Rhodes JM, Goosey-Tolfrey VL	Validity and reliability of an inertial sensor for wheelchair court sports performance	10.1123/jab.2013-0148	2014	Journal of Applied Biomechanics	Wheelchair racing	Wheelchair propulsion	No	Laboratory	1 M	ABA: 1	Amateur	To validate the use of inertial sensors for measuring the speed of a wheelchair	Assessing the reliabillity of using an inertial sensor to measure the speed of a wheelchair.		3D gyroscope	Axle of wheelchair wheel	50 Hz	2nd order Butterworth low-pass 20 Hz	Radio	Angular velocity of wheelchair wheel	Measuring angular velocity of wheelchair wheel	NA	Camera: Tracking wheel movement for validation	Inertial sensors provide an accurate way to measure the speed of a wheelchair.	0.95
Mason BS, van der Slikke RMA, Hutchinson MJ, Berger M, Goosey-Tolfrey VL	The effect of small-sided game formats on physical and technical performance in wheelchair basketball	10.1123/ijspp.2017-0500	2018	International Journal of Sports Physiology and Performance	Wheelchair basketball	Wheelchair basketball gameplay	not specified (classification 1.0-4.5)	In-field	15 M	AWD: 15	Elite	To compare the activity profiles, physiological and technical demands during three small-sided game formats	To provide better understanding of the effects of different small-sided game in wheelchair basketball to optimise physical and technical training strategies		IMU Video cameras Indoor tracking system Heart rate sensor	IMU: wheelchair frame Heart rate sensor: NA	IMU: 199.8 Hz Video cameras: NA Indoor tracking system: 8 Hz Heart rate sensor: 1 Hz	IMU: 2nd order Butterworth low-pass 25 Hz	Indoor tracking system: radio-frequency Heart rate sensor: wireless	Relative distance covered and time spent in 3 arbitrary speed zones Peak speed Wheelchair frame rotation and acceleration, relative time spent in 3 arbitrary acceleration activity zones Peak and mean heart rate Sport-specific activities (ball possession, passes, etc)	Wheelchair frame rotation and acceleration	NA	Indoor tracking system: relative distance covered, peak speed, relative time spent in 3 arbitrary speed zones Heart rate sensor: peak and mean heart rate Video cameras: sport-specific activities	In wheelchair basketball, courtsize affect the activity profile and amont of ballhandling of players.	0.90
Mason BS, van der Slikke RMA, Hutchinson MJ, Goosey-Tolfrey VL	Division, result and score margin alter the physical and technical performance of elite wheelchair tennis players	10.1080/02640414.2020.1737361	2020	Journal of Sports Sciences	Wheelchair tennis	Wheelchair tennis gameplay	paraplegia/tetraplegia from spinal cord injury, lower-limb deficiency	In-field	17 (11 M, 6 F)	Men category AWD: 7 Women category AWD: 6 Quad category AWD: 4	Elite	To establish physical and technical demands of elite wheelchair tennis and to examine differences across divisions	To provide informations to guide coaches and athletes in match preparation		IMU Video cameras Indoor tracking system	IMU: camber bar of wheelchair and around axis of each wheel Indoor tracking system: bar behind the backrest	IMU: 199.8 Hz Video cameras: NA Indoor tracking system: 16 Hz	IMU: 2nd order Butterworth low-pass 25 Hz	Indoor tracking system: radio-frequency	Total distance Mean and peak speed Time spent performing low-moderate-high speed activity Mean acceleration, rotational velocity and acceleration Sport-specific parameters (i.e. number of point per set, strokes per rally, number of bounces, etc.)	Wheelchair mean acceleration, rotational velocity and acceleration	NA	indoor tracking system: total distance covered, mean and peak speed, time spent in 3 arbitrary speed zones; video cameras: sport-specific activities (video analysis)	The pysical demands it three divisions (men, women and quad) of wheelchair tennis were examined. There were prevalent differences in match time and number of shots hit off two bounces. High speed activity was higher in loosing sets.	0.95
Masse LC, Lamontagne M, O'Riain MD	Biomechanical analysis of wheelchair propulsion for various seating positions	10.1682/JRRD.1992.07.0012	1992	Journal of Rehabilitation Research	Wheelchair racing	Wheelchair propulsion	Spinal cord injury	Laboratory	5 M	AWD: 5	Amateur	To analyse the effect of different seating position on wheelchair propulsion	To identify ideal seating position for wheelchair propulsion		sEMG Video camera Tachometer	EMG: biceps brachii, triceps brachii, pectoralis major, deltoid posterior and anterior Tachometer: Wheel axle	EMG: 1000 Hz Video cameras: 50 Hz Tachometer: NA	EMG: digital filter low-pass 6 Hz; Marker coordinates: 2nd order Butterworth low-pass 6 Hz	NA	iEMG and EMG profiles during propulsion cycle Cycle, pushing phase, recovery phase time Pushing frequency Angular velocity and acceleration of shoulder, elbow and wrist Angular momentum of trunk	NA	to measure muscular activity: shoulder and arm muscles (iEMG and visual inspection of waveforms)	Video cameras: kinematics of trunk, shoulder, elbow and wrist Tachometer: speed of propulsion	Lower EMG acivity of arm and shoulder muscles and smoother kinematic motion of upper limb joints are observed with lower seat positions. Lowering the seat position does not affect the angular momentum of the trunk.	0.86
Matoskova P, Suss V, Kracmar B	Differences in the activation of selected muscles throughout a curve with the use of internal stabilizer in handicapped skiing group LW2	ISBN 978-80-210-6640-3	2013	Proceedings of the 9th Conference Sport and Quality of Life 2013	Downhill Skiing	Downhill skiing turning	Unilateral above-knee amputation	In-field	2 (1 M, 1 F)	AWD: 2	Elite	To compare the activity of selected muscles throughout curves using an internal stabilizer	To provide further knowledge about muscle activation during downhill skiing curves execution		sEMG Video cameras	EMG: gluteus maximus, tensor fasciae latae, adductor longus, gastrocnemius, peroneus longus (non-amputated leg only)	EMG: 200 Hz Video cameras: NA	NA	NA	EMG profiles	NA	EMG activation profiles	NA	Differences between outer and inner edge curves were found in adductor longus, tensor fascia latae and gastrocnemious in terms of intensity indicating "postural discomfort“ during balance maintenance on the outer edge of bottom feet.	0.3
Peters J, Rice I, Bull T	Exploring the influence of wheelchair-user interface and personal characteristics on ischial tuberosity peak pressure index and gradient in elite wheelchair basketball players	10.1123/apaq.2019-0030	2020	Adapted Physical Activity Quarterly	Wheelchair basketball	Wheelchair propulsion	Low limb injuries	In-field	17 (7 M, 10 F)	AWD: 17	Elite	To analyze relationship between personal and wheelchair factors on skin pressures at the ischial tuberosity in wheelchair basketball players	Gain performance advantages through the optimization of their equipment		Interface pressure mat	Between the user’s buttocks and the seat cushion	Pressure mat: 4 Hz	NA	Wireless (not specified)	Pressure distribution	NA	NA	Analyze the pressure distribution in static and dynamic conditions	The effect of some wheelchair design parameters' effect on ischial tuberosity peak pressure index and gradient. Findings include that greater seat dump angles and backrest heights may provide pressure relief, whereas greater body mass index and therapeutic cushion use may reduce pressure gradients	0.70
Quittmann OJ, Abel T, Albracht K, Meskemper J, Foitschik T, Strüder HK	Biomechanics of handcycling propulsion in a 30‑min continuous load test at lactate threshold: kinetics, kinematics, and muscular activity in able‑bodied participants	10.1007/s00421-020-04373-x	2020	European Journal of Applied Physiology	Handcycling	Handcycling	No	Laboratory	12 M	ABA: 12	Elite	a) To isolate the effect of exercise duration on propulsion characteristics b) To gain further insights into mechanisms of fatigue during upper body exercise	To examine biomechanics during continuous load trial at lactate threshold and to evaluate differences in fatigue-related alterations between handcycling and cycling		sEMG Stereophotogrammetry Power meter on ergometer	EMG: trapezius descendens, pectoralis major, anterior deltoid, posterior deltoid, biceps brachii, triceps brachii, flexor carpi radialis, extensor carpi ulnaris, latissimus dorsi, rectus abdominis	EMG: 1000 Hz Stereophotogrammetry: 100 Hz Power meter: 1000 Hz	EMG: 4th order Butterworth low-pass 10 Hz	EMG: Bluetooth	Ratings of perceived exertion Tangential crank kinetics 3D joint kinematics EMG activity of upper limb and trunk muscles	NA	Onset, offset and range of activation during the exercises	Kinematics, cadence, RPE (rating of perceived exertion)	Chosen cadence and RPE increased while cranck torque decreased during continuous load test. The most distal muscles were responsible for force transmission on the cranks as the test proceeded, therefore being more susceptible to neuromuscular fatigue. Reduced vascular occlusion provided by an increase in cadence may delay peripheral fatigue, suggesting that the gap between peripheral and central …	0.9
Quittmann OJ, Abel T, Albracht K, Strüder HK	Reliability of muscular activation patterns and their alterations during incremental handcycling in able-bodied participants	10.1080/14763141.2019.1593496	2019	Sports Biomechanics	Handcycling	Handcycling	No	Laboratory	12 M	ABA: 12	Elite	To assess reliability of muscle activity patterns in handcycling and their alterations due to increasing workload	To obtain a deeper understanding of the muscular activation patterns underlying handcycling propulsion for improving training protocols		sEMG	EMG: lower trapezius, pectoralis major, anterior deltoid, posterior deltoid, biceps brachii, triceps brachii, flexor carpi radialis, extensor carpi ulnaris, latissimus dorsi, rectus abdominis	EMG: 1000 Hz	Zero-lag moving average filter with a window-size of 200 ms	NA	Integrated EMG EMG onset and offset EMG range of activation	NA	Mapping the muscles activity pattern	NA	Parameters of muscle activation patterns during handcycling are reliable and differed between low and high intensities. Muscle-specific patterns of activation are identified during the crank cycle, with the posterior deltoid facing the major alterations due to muscular effort. Results suggest specific functions of different muscles that should be considered when designing training protocols.	0.95
Quittmann OJ, Meskemper J, Albracht K, Abela T, Foitschika T, Strüdera HK	Normalising surface EMG of ten upper-extremity muscles in handcycling: manual resistance vs. sport-specific MVICs	10.1016/j.jelekin.2020.102402	2020	Journal of Electromyography and Kinesiology	Handcycling	MVIC against manual and sport-specific (fixed cranks) resistance	No	Laboratory	12 M	ABA: 12	Elite	a) To compare two different MVIC-modes in handcycling b) To examine the effect of moving average window-size on maximal sEMG amplitude	To understand whether the percentage of maximal voluntary isometric contractions used to normalize the EMG amplitude adequately represents activation effort in all muscles.		sEMG	EMG: lower trapezius, pectoralis major, anterior deltoid, posterior deltoid, biceps brachii, triceps brachii, flexor carpi radialis, extensor carpi ulnaris, latissimus dorsi, rectus abdominis	EMG: 1000 Hz	Zero-lag moving average filter with a window-size of 150, 200, 250 and 300 ms	EMG: Bluetooth	peak EMG activity	NA	Normalize the EMG amplitude using maximal voluntary isometric contractions	NA	Sport-specific MVICs seem to be suitable for triceps brachii, anterior and posterior deltoids and latissimus dorsi, but should be augmented by MVICs against manual/mechanical resistance for forearm flexors, upper trapezius, biceps brachii and rectus abdominis. Results suggest that MVIC-mode should be taken into account when normalising sEMG data in handcycling, .	0.86
Rehm JM, Jagodinsky AE, Wilburn CM, Smallwood LL, Windham JB, Weimar WH	Measuring trunk stability for wheelchair basketball classification: a new field test	NA	2019	Clinical Kinesiology	Wheelchair basketball	Pushing a force gauge against a wall	Cerebral palsy Spinal cord injury Amputee Transient osteoporosis Multiple sclerosis	Laboratory	20 (gender NA)	AWD: 10 ABA: 10	Amateur	To discover if the proposed field test can effectively stratify between two functional groups (with/without disability)	To develop a test that classifies athletes capability and not training, practice or talent		Force gauge sEMG	EMG: erector spinae, rectus abdominis, pectoralis major, rectus femoris Force gauge: on the wall	Force gauge: NA sEMG: NA	NA	EMG: WiFi	Trunk stability score (from the force estimated using sEMG) and force exerted on the wall	NA	Used as a method of validating the field test	To measure the force impressed by pushing the force gauge against the wall	Lower force production was observed in the group with disability compared to the group without disability when the aid of a back support was removed, with no difference in EMG activity. Further studies are needed to evaluate the ability of the proposed test in stratifying individuals based upon disability level.	0.77
Reina R, Caballero C, Roldán A, Barbado D, Sabido R	Electromenchanical delay in a ball release activity with time- and non-time constrained situations performed by boccia players	ISSN: 2386-4095	2015	European Journal of Human Movement	Boccia	Ball throwing	Cerebral palsy (BC1-BC2)	Laboratory	28 (14 M, 14 F)	BC1 class AWD: 10 BC2 class AWD: 18	Amateur	To quantify electromechanical delay of finger extensors during ball throw in boccia athletes	To improve athlete classification		sEMG	Extensor carpi radialis at throwing hand	60 Hz	2nd order Butterworth low-pass 2.5 Hz	Wired	Average and coefficient variation of electromechanical delay	NA	Measuring musclar activity in Extensor carpi radialis (hand)	NA	No difference in electromechanical delay average and coefficient of variation was found across conditions (with/without sound) and groups (B1 and B2). Positive correlation between average scores and coefficient of variation suggests that the electromechanical delay could be a parameter to analyze the impact of motor impairment, although the sensitivity was not enough to discriminate B1 and B2 boc…	0.85
Rosso V, Gastaldi L, Rapp W, Fasel B, Vanlandewijck Y, Lindinger S, Linnamo V	A new testing device for the role of the trunk in force production and in balance control in disabled sitting athletes	10.1007/978-3-319-61276-8_105	2018	Mechanisms and Machine Science	Cross-country sit-ski	Poling and bench press	LW10.5	Laboratory	1 F	AWD: 1	NA	To assess propulsion generation and trunk control	Improve athlete classification		3D accelerometer 3D gyroscope Force sensors	IMUs: cervical vertebra and bottom of the frame Force sensors: pole handles and test frame	IMU: 500 Hz Force sensor: NA	NA	NA	Anterior force Posterior force Ratio between them Max trunk range of motion Poling force, left and right.	Angular velocity of trunk	NA	Force sensors: Anterior and posterior force prodction.	A device for testing force generation and blance for sit skiers was developed and validated. The IMU:s were used to assess the response to random pertrubations and force sensor were used to measure force production.	0.80
Rosso V, Gastaldi L., Rapp W, Lindinger S, Vanlandewijck Y, Linnamo V.	Biomechanics of simulated versus natural cross-country sit skiing	10.1016/j.jelekin.2016.11.002	2017	Journal of Electromyography and Kinesiology	Cross-country sit-ski	Cross-contry sit-skiing	LW10-LW12	Laboratory and in-field	13 (8 M, 5 F)	AWD: 13	Elite	To better understand the biomecanics of natural and simulated (ergometer) sit-skiing	To improve understanding of the biomechanics of cross-country sit-skiing in natural and simulated environment for training purposes		Force transducer sEMG	EMG: triceps brachii, pectoralis major, latissimus dorsi, rectus abdominis, erector spinae Force transducers: Pole grip	Force transducer: 3000 Hz (simulated)/1000 Hz (natural) EMG: 3000 Hz (simulated)/1500 Hz (natural)	EMG: band-pass 20-400 Hz, low-pass 10 Hz	Wired	EMG-peak EMG-average Impact force Average force Integral force Cycle time Recovery time Poling time.	NA	Measuring musclar activity in muscles typically active during skiing	Force transducers: Measuring pole force Ergometer: Speed Cycle time Recovery time Poling time.	EMG activity patterns (average and peak) of major trunk and arm muscles during simulated condition mirrored natural sit-skiing condition. No difference in pole force parameters was found between condition, whereas maximal speed was lower in simulated than in natural condition.The similarity in force production and muscle activation across the two conditions suggests that simulated cross-country s…	0.86
Runciman P, Derman W, Ferreira S, Albertus-Kajee Y, Tucker R	A descriptive comparison of sprint cycling performance and neuromuscular characteristics in able-bodied athletes and Paralympic athletes with cerebral palsy	10.1097/PHM.0000000000000136	2014	American Journal of Physical Medicine and Rehabilitation	Running	30-sec Wingate cycle test	Hemiplegic cerebral palsy	In-field	21 M	AWD: 5 ABA: 16	Elite	To investigate the sprint cycle performance and neuromuscular characteristics of elite Paralympic running athletes with cerebral palsy during a fatiguing maximal cycling trial	To improve understanding of persistence of the effects of cerebral palsy, despite elite level training		sEMG	Erector spinae, gluteus medius, biceps femoris, vastus lateralis, gastrecnemius medius	NA	EMG: band-pass 20-500 Hz	NA	Power output Fatigue index (peak power output - power output in the last minute of the test) Mean and rms of normalized EMG Median frequency of EMG signal	NA	mean EMG activity and level of muscular fatigue	NA	Athlete with cerebral palsy showed lower power output but maintained other aspects of performance (fatigue index and muscle activation levels) similar to able-bodied athletes. The results suggest that elite training can help in overcoming deficits in performance and neuromuscular activation related to cerebral palsy.	0.9
Runciman P, Tucker R, Ferreira S, Albertus-Kajee Y, Derman W	Paralympic athletes with cerebral palsy display altered pacing strategies in distance-deceived shuttle running trials	10.1111/sms.12575	2015	Scandinavian Journal of Medicine and Science in Sports	Running	Shuttle run test	Hemiplegic cerebral palsy	In-field	19 (gender NA)	AWD: 6 ABA: 13	Elite	To understand pacing strategies in elite Paralympic athletes with cerebral palsy through deceptive trials	To provide clinical information for improvement of training protocols and pacing stragies in athletes with cerebral palsy		sEMG Heart rate sensor	EMG: erector spinae, gluteus medius, biceps femoris, vastus lateralis, gastrecnemius medius Heart rate sensor: chest	EMG: 1500 Hz Heart rate sensor: NA	EMG: band-pass 20-500 Hz	NA	Performance time Heart rate Ratings of perceived exertion (RPE) Peak EMG activity	NA	peak EMG activity during repeated shuttle running	Heart rate	Athletes with cerebral palsy showed a conservatory pacing strategy compared to able-bodied athletes, with a more stable performance being maintened across all sets of deception trials. Athletes with cerebral palsy had greater RPE difference between deceptive and non-deceptive trials than able-bodied athletes, although minimal-to-no differences were observed in EMG measures of fatigue.	0.81
Runciman P, Tucker R, Ferreira S, Albertus-Kajee Y, Derman W	Effects of induced volitional fatigue on sprint and jump performance in paralympic athletes with cerebral palsy	10.1097/PHM.0000000000000372	2015	American Journal of Physical Medicine and Rehabilitation	Running	Sprinting Vertical Jump	Hemiplegic cerebral palsy	In-field	18 M	AWD: 6 ABA: 12	Elite	To investigate performance, neuromuscular characteristics, and fatigue in Paralympic athletes with cerebral palsy during a maximal explosive performance trial	To improve understanding of fatigue effects on sprinting and jumping performance in cerebral palsy athletes		sEMG Heart rate sensor Timing gates	EMG: erector spinae, gluteus medius, biceps femoris, vastus lateralis, gastrecnemius medius Heart rate sensor: chest	EMG: NA Heart rate sensor: NA	EMG: band-pass 20-500 Hz	NA	Performance time (sprinting) and height (vertical jump) Heart rate Ratings of perceived exertion (RPE) Mean EMG activity per second	NA	Mean EMG activity per second	Heart rate Sprint time	Similar effect of fatigue on sprinting and jumping performance was observed in athletes with and without cerebral palsy, with changes in EMG activity being similar across groups between pre and post conditions. Jump performance was associated with neuromuscular asymmetries in athletes with cerebral palsy, with performance of unaffected side resembling the level of both leg /able-bodied jumping pe…	0.86
Shafizadeh M, Theis N, Davids K	Locomotor adaptations during racerunning in people with neurological motor disorders	10.1123/apaq.2018-0155	2019	Adapted Physical Activity Quarterly	Running	100m	Neuromuscular disorders Brain injuries	In-field	8 (4 M, 4 F)	AWD: 8	NA	To target training and prevent injuries based on time and frequency of impact shock and attenuation	To evaluate RaceRunning safety for its prescription as rehabilitation tool		MIMU	center of the forehead medial–distal part of the right tibia	400 Hz	Second-order Butterworth low-pass 40 Hz	NA	Impact shock magnitude in the stance phase from tibia and head accelerations	Impact shock magnitude in the stance phase from tibia and head accelerations	NA	NA	The impact shock caused when athletes with neurological disabilities run with a Racerunning bike is attenuated from the group up to the head level throughout the stance phase. This strategy resembles what it is observed in non-disabled athletes, suggesting that the practice of Racerunning is safe.	0.70
Sindall P, Lenton JP, Whytock K, Tolfrey K, Oyster ML, Cooper RA, Goosey-Tolfrey VL	Criterion validity and accuracy of global positioning satellite and data logging devices for wheelchair tennis court movement	10.1179/2045772312Y.0000000068	2013	Journal of Spinal Cord Medicine	Wheelchair tennis	Wheelchair tennis gameplay	NA	In-field	15 (11 M, 4 F)	AWD: 15	NA	a) To examine criterion validity for GPS and data logger against known distance b) To examine intra-model reliability for data logger c) To examine differences between GPS and data logger during match-play.	To provide scientific support in the use of GPS and data logger systems for their application in field		GPS Accelerometer Data logger (wheel velocity)	GPS: back of the wheechair Data logger: attached to the inside spokes of the wheelchair using cable ties	GPS: 1Hz Accelerometer: 100Hz Data logger: related to wheel rotation speed	NA	GPS: download to PC Accelerometer: NA	Distance Speed	Distance Speed	NA	GPS:distance and speed	The movements while playing wheelchair tennis were tracked using a) encoders in the wheel b) GPS with 1Hz sampling frequency. The GPS underestimated the amount of movement.	0.90
Usma-Alvarez C, Fuss FK, Chua J, Subic A, Burton M	Advanced performance analysis of the Illinois agility test based on the tangential velocity and turning radius in wheelchair rugby athletes	10.1080/19346182.2011.564284	2010	Sports Technology	Wheelchair rugby	Wheelchair agility	Lower limb dysfunction	In-field	9 M	High-point score AWD: 3 Mid-point score AWD: 3 Low-point score AWD:3	Elite	To calculate the tangential velocity and radius of curvature of a turning wheelchair	To analyse the athlete’s performance		3D accelerometer 3D gyroscope	Wheelchair pick bar	100 Hz	Filtering was avoid as authors'decision: original data were used	NA	Tangential velocity (velocity vector of rotating object) of wheelchair Instantaneous radii	Instantaneous turning radius Tangential velocity	NA	NA	Performing the Illinois agillity test (traversing a course with alot of turns), tangental velocity is a good performance measure for WCR players, which can be measured with inertial sensors. Turn radius is not.	0.80
van der Slikke R, De Witte AMH, Berger MAM, Bregman D, Veeger DJ	Wheelchair mobility performance enhancement by changing wheelchair properties: What Is the effect of grip, seat height, and mass?	10.1123/ijspp.2017-0641	2018	International Journal of Sports Physiology and Performance	Wheelchair basketball	Wheelchair basketball gameplay	NA	In-field	20 (13 M, 7 F)	High-point score AWD: 10 Low-point score AWD: 10	Elite	To provide insight about the effect of wheelchair settings on wheelchair mobility performance	To create a tool for optimizing individual wheelchairs customization		3D accelerometer 3D gyroscope	Wheelchair wheels and frame	NA	NA	NA	Maximal forward speed Average forward acceleration Maximal rotational speed Average rotational acceleration	Average forward speed Average speed in the best two runs (speed sections) Average acceleration in the first 2m from standstill Average rotational speed in a curve Average rotational speed in the best two turns (rotation sections) Average absolute rotational acceleration	NA	NA	Wheelchair settings affect atlete performace, regardless of classification. Mass is the most significant factor, seat height has some effect and grip quite small effect. A previously developed performance measurement method was used.	0.85
van der Slikke RMA, Berger MAM, Bregman DJJ, Veeger HEJ	From big data to rich data: the key features of athlete wheelchair mobility performance	10.1016/j.jbiomech.2016.08.022	2016	Journal of Biomechanics	Wheelchair basketball	Wheelchair agility	Diverse	In-field	29 (20 M, 9 F)	AWD: 29	Elite	To select a set of key features for the assessment of wheelchair mobillity performance	Provide the athlete and the reseachers with information about the athlete's movement skills in a wheelchair.		3D accelerometer 3D gyroscope	Rear wheel axis on both sides Rear frame bar	NA	NA	NA	Forward frame displacement Speed Acceleration Rotation in the horizontal plane Rotational speed Rotational acceleration	Measuring kinematics of wheel chair	NA	NA	a) An athlete's wheelchair agility skills can, with limited information loss, be disctibed by six interperetable kinematic outcomes. b) It is possible to disctiminate athlete classification based these features.	0.95
Vieira T, Cerone GL, Gastaldi L, Pastorelli S, Oliveira LF, Gazzoni M, Botter A	Design and test of a biomechanical model for the estimation of knee joint angle during indoor rowing: implications for FES-rowing protocols in paraplegia	10.1109/TNSRE.2018.2876634	2018	IEEE Transactions on Neural Systems and Rehabilitation Engineering	Rowing	Rowing	Lower limb dysfunction	Laboratory	26 (gender NA)	AWD: 11 ABA: 15	Elite	To estimate changes in knee joint angle during indoor rowing	To create a model to describe the movement of knee joint during indoor rowing		IMU Linear encoder	IMU: Left leg and thigh Linear encoder: Bottom rear of the seat, 2 mm distant from the rail	IMU: 50 Hz Linear encoder: 2048 Hz	NA	Bluetooth	Rootmean square error (RMSE) Rowing cycle Knee angle values	Measuring knee angle	NA	Stroke rate Knee angle Knee movement Root mean square error (RMSE)	A model for knee angle estimation was developed. Two groups, disabled and able bodied are compared. Knee angle is measured with IMU:s. RMSE between measured and estimated angle between 3.8 and 5.1 deg. No significant difference between DA and AB.	1.00
Yang YS, Koontz AM, Triolo RJ, Mercer JL, Boninger ML	Surface electromyography activity of trunk muscles during wheelchair propulsion	10.1016/j.clinbiomech.2006.07.006	2006	Clinical Biomechanics	Wheelchair racing	Wheelchair propulsion	No	NA	14 (11 M, 3 F)	ABA: 14	NA	To record and investigate trunk muscle recruitment patterns during wheelchair propulsion	To indicate the amount and duration of stimulation needed for a future application of electrical stimulation of the trunk musculature		sEMG Stereophotogrammetry Force and torque sensing wheel	EMG: rectus abdominis, external oblique, internal oblique, longissimus thoracis, iliocostalis, lumborum multifidus	EMG: 1000 Hz Stereophotogrammetry: 60 Hz Force and torque sensing wheel: 240 Hz	EMG: band-pass 150-500 Hz, 4th order Butterworth low-pass 10 Hz Force and torque: 8th order Butterworth low-pass, zero lag 30 Hz	NA	Activity of abdominal and back muscles Maximum voluntary contraction trunk angles	NA	Muscular activity Trunk muscles recruitment	Infrared-emitting diode markers: Trunk angles	Highest activation of back and abdominal muscle groups during the pre-push and push stages of the wheelchair propulsion cycle. Trunk stability could be improved by customizing wheelchair characteristics (rigid backrest, reclining the seat frame angle with reduced seat-to-back angle)	0.78
